# Supplementary material for: The Dynamics of Lepus granatensis and Oryctolagus cuniculus in a Mediterranean Agrarian Area: Are Hares Segregating from Rabbit Habitats after Disease Impact?
Source: Animals (Basel). 2022 May 25;12(11):1351. doi: 10.3390/ani12111351 (PMC9179464; doi:10.3390/ani12111351)
Supplement: Supplementary file 1 [file animals-12-01351-s001.zip]

Archive with 1 entries (1 files):
- animals-1724415-supplementary.pdf
